# Supplementary material for: Losing its ground: A case study of fast declining populations of a ‘least-concern’ species, the bonnet macaque (Macaca radiata)
Source: PLoS One. 2017 Aug 23;12(8):e0182140. doi: 10.1371/journal.pone.0182140 (PMC5568106; doi:10.1371/journal.pone.0182140)
Supplement: S2 Table — (XLSX) [file pone.0182140.s002.xlsx]

## Sheet: Covariates and Precence
		Duration of walk in each replication								Detection in each four walks
Grid no	Km of transect	1	2	3	4	Index of Disturbance	% Evergreen Forest	Canopy Height	Elevation in m asl	1	2	3	4
1	6.5	4.55	3.2	5.1	2.5	1	80	20	725.533	0	0	1	1
2	5	4.45	3.45	4.4	3.4	1	90	30	875.055	0	0	0	0
3	4.9	4.15	3.15	4	3.3	1	98	30	1029.22	0	0	0	0
4	5.8	5.15	3.3	4.45	3.15	1	70	22	1097.55	0	0	0	0
5	5.1	4.1	3.35	4.1	3.35	1	95	24	971.456	0	0	0	0
6	6.4	5.15	4.1	5	4.1	1	98	24	790.647	0	0	0	0
7	3.9	4.15	3	4.5	3.2	1	95	26	749.086	0	0	0	0
8	5.7	4.45	3.4	4.15	3.45	1	80	22	749.178	0	1	0	1
9	4.9	4.15	4.3	3.2	4	1	85	20	892.025	0	0	0	0
10	4.1	3.2	2.55	3.4	3.1	1	70	20	926.725	0	0	0	0
11	3.6	2.4	3	2.4	2.5	1	85	22	783.559	0	0	0	0
12	4.2	2.55	3.2	3.3	3.2	1	80	25	690.232	0	0	0	0
13	4.5	3	3	3.15	4.15	1	10	34	664.355	0	0	0	0
14	4.6	4.1	3.55	3.25	4.4	1	0	35	606.667	0	0	1	1
15	5.3	4.15	2.45	3	2.45	1	25	35	647.988	0	0	0	1
6	3.5	3.4	2.4	3.15	3.3	1	85	24	584.96	0	0	0	0
17	4	3.3	3.3	3	3	1	90	22	565.49	0	0	0	1
18	7	4	2.45	3.25	4	1	98	22	576.042	0	0	1	0
19	7.3	5	3.2	4	3.2	1	40	20	684.84	0	0	1	0
20	3	3	3.3	2.5	3.5	1	90	28	636.352	0	1	0	0
21	5.7	4.5	3.1	4.15	3	1	90	28	581.038	1	0	0	0
22	3.9	4	2.45	4.3	3	1	95	25	542.678	1	1	1	1
23	6.3	4.5	3	5	2.45	1	98	26	746.717	0	0	0	0
24	6.5	5.1	4.2	4.3	3.3	1	90	24	923.458	1	0	1	0
25	2.9	3.3	2.3	3.15	2.3	1	20	24	858.902	0	0	0	0
26	3.7	2.5	2.4	2.15	2.35	1	40	28	503.006	1	0	0	0
27	5.2	5.15	3.4	4.45	4.1	1	70	25	668.599	0	0	0	1
28	5.4	5.05	3.5	4.3	3.55	1	60	25	726.285	0	0	0	0
29	5.3	5.15	3.1	4.5	2.15	1	70	22	676.839	0	0	0	0
30	4.8	4.3	3	4.15	2.3	1	75	20	743.191	1	0	1	0
31	3.6	3	2.3	2.45	3.3	1	90	23	1005.9	1	0	1	1
32	3.3	3.15	3	3.15	2.3	1	70	23	959.226	0	0	1	1
33	2	2	2.3	2.1	3	1	95	24	814.49	0	0	0	0
34	4.8	5	5	4.45	4.45	1	97	28	977.828	0	0	0	1
35	2.8	3.3	2.3	3.1	2.45	1	97	28	441.63	0	0	0	0
36	5.1	4	3.3	3.4	3.1	1	95	28	755.75	0	0	0	0
37	5	4.4	3.4	4.3	3.3	1	100	28	644.867	0	0	0	0
38	4.7	5	4	4	3.3	1	90	25	543.437	1	1	0	1
39	2	1.3	2	1.3	4	1	85	30	549.799	1	0	0	1
40	4.8	4.3	4	4	4	1	25	20	697.754	0	0	1	1
41	4	4.3	3.3	4	3	1	95	25	802.51	0	0	0	0
42	3.5	4	3.2	4	3	1	30	18	827.266	0	0	0	0
43	2.7	3.3	3	3.3	3	1	95	22	868.348	0	0	1	0
44	3.5	4.3	3	4	3	2	20	20	912.677	1	0	0	1
45	3.8	4.3	3	4.3	3	1	98	26	939.529	0	0	0	0
46	4.9	4.3	3	4.3	2.5	1	96	24	1055.79	0	0	0	0
47	3	3.3	3	4.3	3	1	55	23	524.742	0	0	1	0
48	6	4.3	4	4.3	4.2	2	85	20	579.413	0	0	0	0
49	3	3.3	3	3.3	3.5	1	90	24	608.575	0	0	0	0
50	3.2	3.3	3	3.3	3	1	98	25	769.062	0	0	0	1
51	3.2	3.3	2.45	3.15	3.3	3	60	30	850.866	0	0	0	1
52	4.7	4.3	4.3	3.3	4.3	3	80	20	839.583	0	0	0	1
53	2.7	3.3	3.1	3.3	3.2	1	80	30	858.636	1	0	0	0
54	3	3.3	2.55	3.3	3.3	3	10	20	538.271	0	0	0	0
55	6.3	5	2.3	1.45	4.3	3	40	15	572.575	0	0	0	1
56	5	5	4.3	4	3.4	3	80	23	757.805	0	0	0	0
57	3	4	3.3	3.5	3	2	70	25	860.169	0	0	0	0
58	2.3	4	3.3	4	3	1	25	12	875.207	0	0	1	0
59	2.8	4	3.3	4	3	1	90	22	856.059	1	1	0	1
60	2	4	4	4	3	1	85	24	880.202	1	0	0	0
61	3.2	4	3.3	3.5	4	2	90	26	649.278	0	1	0	0
62	2.7	4	3.5	4	3.4	1	95	28	697.233	0	0	0	0
63	4.3	4.3	3.3	4	3.2	1	80	30	726.773	0	0	0	0
64	4.6	4.3	3.3	4	3.1	2	80	30	908.706	0	0	0	0
