# Supplementary material for: Losing its ground: A case study of fast declining populations of a ‘least-concern’ species, the bonnet macaque (Macaca radiata)
Source: PLoS One. 2017 Aug 23;12(8):e0182140. doi: 10.1371/journal.pone.0182140 (PMC5568106; doi:10.1371/journal.pone.0182140)
Supplement: S6 Table — (XLSX) [file pone.0182140.s006.xlsx]

## Sheet: Survey data 2015
SECTOR	ROAD	KILOMETER COVERED (Km)	Group no.	AM	AF	SAM	JUV	TOTAL	HABITAT TYPE
1	Mysore – Antharsanthe Road [Manandavadi Road]	70	1	1	1	1	4	7	DC
2	Begur – Handpost Road	47	1	2	5	1	3	11	DC
3	Mysore - Hangala	75	1	2	1	0	1	4	DC
3			2	2	2	0	4	8	DC
3			3	1	3	2	7	10	DC
3			4	2	4	3	1	10	DC
4	Chamarajanagar-Yelandur-Kollegal Road	43	0						DC
5	Mysore-Kollegal	67	1	5	9	1	12	27	DC
5			2	1	4	0	6	11	DC
5			3	1	4	3	10	18	DC
5			4	1	4	0	6	11	DC
5			5	3	5	2	13	23	DC
5			6	0	0	0	2	2	DC
5			7	3	2	0	4	9	DC
5			8	3	4	0	10	17	DC
6	Mysore – Kanakapura	98	1	4	5	0	7	16	DC
6			2	1	2	0	1	4	DC
7	Kanakapura – Ramnagar	28	1	1	3	0	6	10	DC
7			2	3	5	2	4	14	DC
8	Mysore-Ramnagar	91	0						IC
9	Chamundi Hill	19	1	2	3	1	5	11	SF
9			2	9	13	5	19	46	SF
9			3	9	14	5	22	50	SF
9			4	5	6	2	11	24	SF
9			5	3	7	3	1	14	SF
9			6	5	8	1	9	23	SF
9			7	13	11	6	11	41	SF

## Sheet: Land use alonga-round roadside
	Land use along roadside								Land use around roadside
Road	Barren area (ha)		Urban area(ha)		Vegetation (ha)		Water body (ha)		Agricultural land (ha)		Urban area (ha)		Vegetation (ha)		Water body (ha)
	2001	2015	2001	2015	2001	2015	2001	2015	2001	2015	2001	2015	2001	2015	2001	2015
Mysore-Ramnagar	46.4	43	27.4	46	58.61	22	0.65	0.05	16107	16076	145	1108	935	55	180	128
Mysore-Kanakapura	53.19	45.36	12.71	24.4	33.94	25.03	0.74	0.39	17366	18094	146	570	1123	70	190	91
Mysore-Kollegal	53.69	44.52	10.65	13.68	37.95	34.86	1.35	0.96	10923	11134	174	448	316	40	444	235
Mysore-Hangala	103.48	27.63	23.09	13.2	80.65	13.12	2.55	0.2	12388	12281	65	658	516	44	196	86
Mysore-HD Kote	41	9.73	8.97	4.16	20.18	6.15	0.03	0.01	9198	9377	56	619	717	39	132	68
Chamundi Hill	2.65	0.96	0.97	1.95	17.95	17.66	0.05	0.02	69	-	926	1256	981	720	-	-
Begur-Handpost	-	-	-	-	-	-	-	-	8383	8778	38	104	623	30	220	352
Total	300.41	171.2	83.79	103.39	249.28	118.82	5.37	1.63	74434	75740	1550	4763	5211	998	1362	960
